# Supplementary material for: Serial Section-Based Three-Dimensional Reconstruction of Anaxagorea (Annonaceae) Carpel Vasculature and Implications for the Morphological Relationship between the Carpel and the Ovule
Source: Plants (Basel). 2021 Oct 19;10(10):2221. doi: 10.3390/plants10102221 (PMC8540277; doi:10.3390/plants10102221)
Supplement: Supplementary file 1 [file plants-10-02221-s001.zip]

Archive with 1 entries (1 files):
- plants-1418401-supplementary.mp4
